# Supplementary material for: Polypropylene Recovery and Recycling from Mussel Nets
Source: Polymers (Basel). 2022 Aug 25;14(17):3469. doi: 10.3390/polym14173469 (PMC9460901; doi:10.3390/polym14173469)
Supplement: Supplementary file 1 [file polymers-14-03469-s001.zip]

Archive with 1 entries (1 files):
- polymers-1866400-supplementary.pdf
